# Supplementary material for: Frailty Transition and Risk of New-Onset Arthritis Among Adults Aged 45 Years and Older: A Longitudinal Analysis of CHARLS
Source: Healthcare (Basel). 2026 Apr 10;14(8):1000. doi: 10.3390/healthcare14081000 (PMC13115906; doi:10.3390/healthcare14081000)
Supplement: Supplementary file 1 [file healthcare-14-01000-s001.zip]

Archive with 1 entries (1 files):
- healthcare-4115252-supplementary.pdf
